# Supplementary material for: N-Glycolylneuraminic Acid Binding of Avian and Equine H7 Influenza A Viruses
Source: J Virol. 2022 Mar 9;96(5):e02120-21. doi: 10.1128/jvi.02120-21 (PMC8906439; doi:10.1128/jvi.02120-21)
Supplement: Supplemental file 2 — Data Sets S1 and S2. Download jvi.02120-21-s0001.xlsx, XLSX file, 0.03 MB [file jvi.02120-21-s0001.xlsx]

## Sheet: Glycan array
Supplemental dataset 1. Raw data of the glycan array experiments which are shown in Fig 2, 3, 5, 6, 7, 8.
	H7tu		H7tu		H7tu		H7tu		H7tu		H7tu		H7tu		H7tu		H7tu		H7tu		H7tu		H7tu		H7tu		H7tu		H7tu		H7tu		H7tu		H7tu		H7tu		H7tu		H7tu		H7tu		H7tu		H7Jal		H7Jal
	WT		S128T		I130V		A135E		G144R		A159G+A160V		T189A		K193R		A219P		A135E+S128T		A135E+I130V		A135E+G144R		A135E+A159G+A160V		A135E+T189A		A135E+K193R		A135E+A219P		A135E+K193R+G144R		A135E+K193R+A159G+A160V		A135E+K193R+T189A		A135E+K193R+A219P		A135E+S128T+I130V+T189A+K193R		A135T		A135V		WT		A135E
	Mean	SD	Mean	SD	Mean	SD	Mean	SD	Mean	SD	Mean	SD	Mean	SD	Mean	SD	Mean	SD	Mean	SD	Mean	SD	Mean	SD	Mean	SD	Mean	SD	Mean	SD	Mean	SD	Mean	SD	Mean	SD	Mean	SD	Mean	SD	Mean	SD	Mean	SD	Mean	SD	Mean	SD	Mean
LN	10396.5	17680.3	2.89423e+06	3.00895e+06	1	0	26511	27568.5	7206175	4.72435e+06	6702.75	3225.19	10976	12277.8	9529250	2.49436e+06	4567850	1.73636e+06	27403.8	16846.8	10654.5	8751.81	11273.8	7356.85	5686	9846.71	66352.2	76284.9	11945850	1.64091e+06	1267250	484052	11931.5	8271.68	12947.8	22424.4	45997.8	79668.7	50829.8	3629.33	803.5	1389.97	5228.25	9053.86	13151.5	13254	1	0	18443.2
LN-LN	8508	6268.5	517871	896977	990390	584965	1422.75	1424.47	9397775	2.6135e+06	27082.5	14131.8	3437.25	1776.34	7688225	467330	5056325	1337003	1	0	243.25	419.59	5932	7779.71	2887	3246.58	101839	124613	6359325	1.14283e+06	482600	602752	5490.75	4318.26	2539	4395.94	2652.5	4592.53	103969	18706.7	2175	1420.34	1	0	17790.8	28738	21593.5	33758.1	15203.5
LN-LN-LN	8142.25	4156.15	385490	667687	1	0	37491.8	28836.9	8748525	3.58627e+06	16220.8	11497	9190.25	4986.76	10472625	1.37699e+06	3630100	306130	11.25	17.75	80558.5	15571.8	3594.5	2075.74	5806	6234.53	205454	355856	11727425	3.07743e+06	1.28051e+06	1.00441e+06	2440	4224.47	20421.2	12272.8	44560	77178.4	52472.2	1304.43	867.5	879.49	15931	9178.76	3499	2720.73	193192	245168	11710.2
2,6-NeuAc-LN	21022.8	13995.8	2090633	364731	636551	637212	2690.75	2019.12	11908650	1.41349e+07	1952.5	3380.1	1915.5	2747.54	15432275	3.83276e+06	7958125	3.30322e+06	1	0	5104.5	5346.8	2909.5	3077.4	18410.5	12161.6	1	0	22254575	1.39664e+06	643588	777914	3382	2999.6	1	0	130579	135462	51998	1173.79	2386.75	253.83	22728.8	20261.1	9657.25	16725.1	1	0	1
2,6-NeuAc-LNLN	8341	3449.91	1.22769e+06	1.23504e+06	476689	211610	39115	30907.4	8574325	4.06264e+06	4788.25	4132.38	2882.75	2235.86	11357150	3.6e+06	4956450	1.07189e+06	1	0	19081.2	19389.6	3910	5195.02	1803	2096.02	68483.8	49370.1	10951100	1.86197e+06	1252925	986714	9089.75	8574.33	12232.8	21186	86331.2	144375	71122.8	8608.83	531.75	570.92	7136.25	7123.86	39728	30221.2	68812.5	68927.9	230
2,6-NeuAc-LNLNLN	25768.2	4784.82	4.07248e+06	7.05374e+06	1	0	17017.8	9969.44	11300325	7.29508e+06	24840.8	9996.99	2617.75	971.34	7574725	1.0049e+06	7631825	1.05141e+06	1	0	1	0	1	0	1	0	92936.8	76621.8	13959175	1.50288e+06	1	0	4575.75	5811.91	3549	6145.32	1863	1904.82	118520	2495.23	6168	1274.13	7548.25	8133.14	16846.2	8177.55	31844.5	41745.8	0
2,3-NeuAc-LN	3497732	226477	91086524	1.3547e+07	227705707	4.06396e+07	7.11347e+06	273309	160238125	2.01508e+07	791276	219069	240430	104676	39116600	1.41183e+07	550338525	1.04396e+08	832161	482279	38486.8	10412	54867.2	27429.9	5727669	1.01937e+06	6820097	1.37509e+06	233452325	1.69686e+07	2.56107e+08	1.771e+07	12112.2	8835.84	46132.8	28020.2	484473	113578	2.371e+06	427508	3919	2652.95	3.85536e+06	1.64622e+06	367980	70801.2	81060868	8.14055e+07	383030
2,3-NeuAc-LNLN	2.56212e+06	159728	2.74194e+06	1.64143e+06	45719.5	79186.8	5662394	696148	107760050	2.29528e+07	17743.8	2683.11	50780	25206.5	66271075	2.14571e+07	760826325	5.83148e+07	14006.5	6368.67	10480.8	12449.2	20390.8	28523.5	37444.8	13513.4	1.06244e+06	307103	336099700	1.17956e+08	1.30691e+06	617449	4537.25	4899.84	6130.75	9526.7	140	240.76	1.62146e+06	207701	2712.75	2711.84	2.02454e+06	1.47805e+06	45492	9631.53	721122777	7.98237e+07	115802
2,3-NeuAc-LNLNLN	462148	50009.8	1.03472e+07	8.11725e+06	1.33196e+06	866189	2.9784e+06	438503	262553600	6.48973e+07	22605	24860	17840.8	11895.5	21687725	4.823e+06	1205857625	9.65142e+07	5152.75	6642.29	23945.8	22505.7	12928	10471.2	1.05525e+06	134855	564665	132948	986552750	3.08816e+08	657126	1.13817e+06	4578.25	3757.45	1	0	3146.75	5448.6	1.83977e+06	167397	17433.5	10214.5	2981286	493057	20769.8	3288.07	392598630	5.07397e+07	24814.5
2,6-NeuGc-LN	963.25	1666.67	496058	603092	166202	131009	2575.75	2577.47	5367325	818027	15040.8	8884.56	1818.75	1360.58	13793400	9.19194e+06	5124975	2.4746e+06	5537.5	9589.5	2015.5	3489.22	2341	2854.52	962.25	1088.58	338048	525033	8037350	2.61921e+06	607938	622854	6278	4922.27	1	0	89787.5	77261.3	87389.8	20662.2	2433	3706.7	1	0	13430	4173.1	78227.5	78226.7	1
2,6-NeuGc-LNLN	1640.5	2839.7	1.27273e+06	2.20443e+06	106968	185273	6260.5	10841.8	10779750	4.00401e+06	22726	5233.57	5450.5	1209.14	9687475	4.13616e+06	4791000	1.02155e+06	3682	2592.42	10692.5	8521.25	5510	3240.91	6953.25	6953.11	348787	434632	7255475	562102	2329550	1.21847e+06	6797.25	5738.48	31856.5	31962.3	39040	67617.5	69341	3047.27	210	221.56	684.5	748.65	9974.25	4178.82	151063	213112	68539.5
2,6-NeuGc-LNLNLN	4346.25	4633.36	1	0	1	0	2588.5	2647.41	11043850	6.60233e+06	1	0	10217.8	1310.79	10509975	2.51731e+06	14609600	1.34118e+07	95887	99690	1992.5	3449.38	1	0	3757.5	3965.73	180398	106777	31804925	4.95408e+06	25063.2	43409.1	1	0	72840.2	79829.8	15315.5	7573.44	68232.8	5276.71	2667.75	1556.3	4154.75	5092.9	2849.75	2849.13	203830	165363	45660.5
2,3-NeuGc-LN	9873	4325.57	5177642	2963457	412248	289472	4461309	143187	7943125	4.36509e+06	8741	5616.13	8564.5	4895	10886550	3.15561e+06	5463525	1.68521e+06	390284	331547	15771.2	7079.9	18700.8	5820.13	915422	59017.4	4.46795e+06	407429	364621450	9.36763e+07	15835975	1.46504e+06	12778.2	12832.2	1	0	166356	122862	2.18864e+06	89039.3	23824	2931.94	1504.25	2603.71	7.5	11.26	1	0	476119
2,3-NeuGc-LNLN	13007.2	6828.28	6.65387e+06	2.78989e+06	1.48948e+06	416649	7898615	119303	11345225	3.24861e+06	17314	902.41	7405.25	1261.85	9461550	482204	10297725	912614	843737	239927	228882	49182.7	59718.5	20709.7	8504273	759197	9.90467e+06	2.55224e+06	920891100	3.80349e+07	2.66687e+08	2.63744e+07	18592.2	13311.1	195345	38995	1776596	313409	4338021	150956	9891	2478.9	3309.25	3183.75	2012.75	3484.45	1	0	2356452
2,3-NeuGc-LNLNLN	1	0	4.32856e+06	2.07418e+06	676668	783359	4.49688e+06	282509	6635900	2.13576e+06	2805.25	2858.96	7134.5	2724.34	11644825	3.34536e+06	9730575	1.13044e+06	2.19519e+06	1.18487e+06	584276	96221.4	62916.8	21626.1	5554760	220709	4.71333e+06	3.3791e+06	1202035950	2.74715e+07	233806575	1.69687e+07	15713.2	8181.38	123166	54216.3	1.51238e+06	290292	4.34444e+06	28934.5	230177	52969.1	22174	4770.34	11969	9608.45	1	0	76727.8
[truncated: 21 more columns]

## Sheet: Hemagglutination assay
Supplemental dataset 2. Raw data of the hemagglutination experiments which are shown in Fig 4, 5, 6, 8.
H7tu	Chicken	Chicken	Chicken	Mean chicken	SD chicken	Horse	Horse	Horse	Mean horse	SD horse
WT	4	4	5	4.33333	0.471405	6	5	5	5.33333	0.471405
A135E	4	5	5	4.66667	0.471405	7	7	7	7	0
S128T A135E	5	4	4	4.33333	0.471405	7	6	6	6.33333	0.471405
I130V A135E	4	4	4	4	0	6	7	7	6.66667	0.471405
A135E T189A K193R	4	4	3	3.66667	0.471405	7	7	7	7	0
H5VN WT	5	6	6	5.66667	0.471405	0	0	0	0	0
H5VN Y161A	0	0	0	0	0	9	9	8	8.66667	0.471405
H7tu	Chicken	Chicken	Chicken	Horse	Horse	Horse
WT	5	4	4	7	6	5
S128T I130V A135E T189A K193R	7	7	7	10	9	9
H5VN WT	9	9	9	6	0	0
H5VN Y161A	0	0	0	10	10	10
H7Jal	Chicken	Chicken	Chicken	Mean chicken	SD chicken	Horse	Horse	Horse	Mean horse	SD horse
WT	5	5	6	5.33333	0.471405	5	6	6	5.66667	0.471405
A135E	6	6	6	6	0	8	8	7	7.66667	0.471405
S128T A135E	5	5	5	5	0	7	7	7	7	0
I130V A135E	4	4	6	4.66667	0.942809	7	8	8	7.66667	0.471405
A135E T189A K193R	4	4	4	4	0	6	7	7	6.66667	0.471405
H5VN WT	4	4	4	4	0	0	0	0	0	0
H5VN Y161A	0	0	0	0	0	8	8	8	8	0
H7eq	Chicken	Chicken	Chicken	Horse	Horse	Horse
WT	0	0	0	10	10	10
T128S V130I E135A A189T R193K	5	6	6	10	9	9
H5VN WT	9	9	9	6	0	0
H5VN Y161A	0	0	0	10	10	10
H15	Chicken	Chicken	Chicken	Horse	Horse	Horse
H5VN Y161A	0	0	0	10	10	10
H5VN WT	9	9	9	6	0	0
S128T+I130V+A135E+D189A+K193R	9	10	9	11	10	10
A135E+D189A+K193R	9	8	9	10	9	9
S128T+I130V+A135E	7	6	9	9	9
A135E	7	7	7	10	9	9
WT	6	7	7	7	8	8
